# Supplementary material for: Enhancing Pediatric Extracorporeal Membrane Oxygenation Education Through Process-Oriented Guided Inquiry Learning Sessions for Fellows and Advanced Practice Providers
Source: MedEdPORTAL. 2026 May 12;22:11600. doi: 10.15766/mep_2374-8265.11600 (PMC13161199; doi:10.15766/mep_2374-8265.11600)
Supplement: Supplementary file 1 — VA-ECMO Learner Handout.docxVV-ECMO Learner Handout.docxVA-ECMO Facilitator Guide.docxVV-ECMO Facilitator Guide.docxVA-ECMO Slides.pptxVV-ECMO Slides.pptxVA-ECMO Presurvey.docxVV-ECMO Presurvey.docxVA-ECMO Postsurvey.docxVV-ECMO Postsurvey.docx [file mep_2374-8265.11600-s001.zip]

Archive with 11 entries (11 files):
- A. VA-ECMO Learner Handout.docx
- B. VV-ECMO Learner Handout.docx
- C. VA-ECMO Facilitator Guide.docx
- D. VV-ECMO Facilitator Guide.docx
- E. VA-ECMO Slides.pptx
- F. VV-ECMO Slides.pptx
- G. VA-ECMO Presurvey.docx
- H. VV-ECMO Presurvey.docx
- I. VA-ECMO Postsurvey.docx
- J. VV-ECMO Postsurvey.docx
- _Educational Summary Report_11600.pdf
